# Supplementary material for: Modeling Human Airway Epithelial Barrier Penetration Using Birch Bet v 1 and Alder Aln g 1 Pollen Allergens During Sensitization Process
Source: Int J Mol Sci. 2025 May 28;26(11):5169. doi: 10.3390/ijms26115169 (PMC12155471; doi:10.3390/ijms26115169)
Supplement: Supplementary file 1 [file ijms-26-05169-s001.zip]

Archive with 1 entries (1 files):
- ijms-3567012-supplementary.pdf
